# Supplementary material for: Environmental Micro(nano)plastic Exposure and Associated Human Health Risks: A Comprehensive Review
Source: Toxics. 2026 May 18;14(5):442. doi: 10.3390/toxics14050442 (PMC13211621; doi:10.3390/toxics14050442)
Supplement: Supplementary file 1 [file toxics-14-00442-s001.zip]

Archive with 1 entries (1 files):
- toxics-4258265-supplementary.pdf
